# Supplementary material for: Non-Invasive Spectroscopic Determination of the Skin and Blood Carotenoids of Term and Preterm Infants in the First Month of Life and the Influence of Free Radical-Mediated Diseases
Source: Life (Basel). 2025 Mar 24;15(4):534. doi: 10.3390/life15040534 (PMC12028751; doi:10.3390/life15040534)
Supplement: Supplementary file 1 [file life-15-00534-s001.zip]

Archive with 1 entries (1 files):
- life-3386705-supplementary.pdf
